# Supplementary material for: Potential Hemostatic and Wound Healing Effects of Thermoresponsive Wound Dressing Gel Loaded with Lignosus rhinocerotis and Punica granatum Extracts
Source: Gels. 2023 Jan 6;9(1):48. doi: 10.3390/gels9010048 (PMC9858555; doi:10.3390/gels9010048)
Supplement: Supplementary file 1 [file gels-09-00048-s001.zip]

Archive with 1 entries (1 files):
- gels-2102956-supplementary.pdf
